# Supplementary material for: Celastrol attenuates streptozotocin-induced diabetic cardiomyopathy in mice by inhibiting the ACE / Ang II / AGTR1 signaling pathway
Source: Diabetol Metab Syndr. 2023 Sep 12;15:186. doi: 10.1186/s13098-023-01159-x (PMC10496318; doi:10.1186/s13098-023-01159-x)
Supplement: Supplementary file 3 — Supplementary Material 3 [file 13098_2023_1159_MOESM3_ESM.xlsx]

## Sheet: Sheet1
Known therapeutic targets od DCM collected from CTD	Known therapeutic targets od DCM collected from GeneCards
TGFB1	INS
RELA	TTN
HMOX1	LMNA
NOS2	KCNJ11
INS1	MYH7
BCL2	ACE
CASP3	GCK
CASP9	PPARG
SOD2	DSP
BAX	ABCC8
COL1A1	TNNT2
AGT	IL6
IL6	INSR
SIRT1	VEGFA
ACTA2	MYBPC3
PPARG	TNNI3
GSR	WFS1
VEGFA	HNF1A
TNF	MYH6
ICAM1	LEP
NOS3	IGF1
PPARGC1A	TCF7L2
INSR	TTN-AS1
MPO	RYR2
MMP9	HFE
AKT1	DMD
MYH7	TPM1
SOD1	SOD2
COL3A1	NOS3
NFE2L2	CCL2
ACACA	MT-TL1
ATP2A2	ADIPOQ
CYCS	CTLA4
IL1B	HLA-DQB1
GPX1	DSC2
NFKBIA	TNF
G6PD	HLA-DRB1
CXCL8	SCN5A
AGER	KCNQ1
MMP2	PON1
G6PC	PRKAG2
PTGS2	CAT
GSK3B	RETN
BCL2L1	TTR
IRS1	ALB
FOS	SLC2A2
CYP2E1	ALMS1
MMP3	TGFB1
IL10	ACTN2
HSPA5	FLNC
PRKCA	APOE
PCK1	MT-ND1
CCL2	APOA1
CAT	NPPA
FN1	SLC2A4
SPP1	ADRB3
STAT3	ENPP1
NPPA	STAT3
JUN	BSCL2
SQSTM1	DSG2
INS	PRDM16
SLC2A2	TNNC1
ADGRE1	TGFB3
CPT1A	AVP
MAPK8	AKT1
HSPB1	ACTC1
SDHA	CRP
DDIT3	ADRB2
FOXO1	TAZ
VCAM1	AGPAT2
MYC	HRAS
CCN2	IGF2
EDN1	TP53
GPT	EMD
IGF1	GATA6
IL1A	CPT2
APAF1	PNPLA2
ADIPOQ	MT-TK
NOX4	SLC19A2
NRF1	CRYAB
SERPINH1	LAMP2
NPPB	GNAS
PCNA	MIR146A
LDHB	HLA-DQA1
HIF1A	FN1
FAS	IL1RN
IKBKB	SLC25A4
PRKAA1	FXN
KEAP1	PTPN22
MTOR	FOXP3
RUNX2	MYL2
SMAD3	DES
SLC2A4	CP
MAPK9	EPO
MAPT	AGT
PPARA	RAF1
NFKB1	FOS
SREBF1	PLIN1
FASN	JUP
XDH	IGF2BP2
TP53	SDHA
CYP4A2	GLA
CHUK	CAV3
APP	GHRL
IFNG	POMC
ABCC2	EDN1
IL2	GHR
MAPK3	NPPB
MAPK1	AKT2
AGTR1	IFIH1
HSP90B1	APOB
PKM	EIF2AK3
OLR1	HAMP
HGF	BRAF
MMP13	AGTR1
GCLC	HLA-B
NOX1	ZFP57
EGF	PSEN1
TGFB2	SERPINE1
PARP1	ICAM1
TLR4	MIR21
MFN2	IL1B
PTPN1	PTPN11
TIMP2	CPT1A
ACE	ELN
GSTP1	MT-ATP6
KDR	CSRP3
HMGCR	MAP2K1
TRIB3	STAT1
BDNF	ACADVL
NQO1	SGCD
IGFBP3	VCL
CRP	IAPP
MAP1LC3B	FTO
COL1A2	AVPR2
CEBPA	MT-CO1
TNFRSF10B	PLAGL1
ACHE	IL10
IRS2
ATF2
CLU
CRYZ
SRC
CYB5A
EP300
PDK1
CYP1A1
DNAJB9
ENDOG
C4B
NAMPT
LAMP1
FASLG
